# Supplementary material for: Effect of Chromium Nanoparticles and Switching from a High-Fat to a Low-Fat Diet on the Cecal Microenvironment in Obese Rats
Source: Nutrients. 2023 Jul 12;15(14):3118. doi: 10.3390/nu15143118 (PMC10384463; doi:10.3390/nu15143118)
Supplement: Supplementary file 1 [file nutrients-15-03118-s001.zip]

Archive with 1 entries (1 files):
- nutrients-2427111-supplementary.pdf
